# Supplementary material for: Possible Role of IRS-4 in the Origin of Multifocal Hepatocellular Carcinoma
Source: Cancers (Basel). 2021 May 23;13(11):2560. doi: 10.3390/cancers13112560 (PMC8197110; doi:10.3390/cancers13112560)
Supplement: Supplementary file 1 [file cancers-13-02560-s001.zip]

Archive with 1 entries (1 files):
- cancers-1225413-supplementary.pptx
